# Supplementary material for: Assessing the impact of virtual reality on surgeons’ mental models of complex congenital heart cases
Source: Int J Comput Assist Radiol Surg. 2025 Nov 5;21(3):595–605. doi: 10.1007/s11548-025-03542-7 (PMC13035660; doi:10.1007/s11548-025-03542-7)
Supplement: Supplementary file 1 — Supplementary file1 (XLSX 13 KB) [file 11548_2025_3542_MOESM1_ESM.xlsx]

## Sheet: VR_CHD_Codebook
"Assessing the Impact of Virtual Reality on Surgeons Mental Models of Complex Congenital Heart Cases " International Journal of Computer Assisted Radiology and Surgery	Eliot Bethke, Matthew T Bramlet, Bradley P Sutton, James L Evans, Aisnley Hanner, Ashley Tran, Brendan O'Rourke, Nina Soofi, Jennifer R Amos
Correspondence: Eliot Bethke bethke2@illinois.edu (University of Illinois Urbana-Champaign)		Code		Definition	Positive Example	Negative Example	Example Rationale
		3D Manipulation		3D Manipulation: Changing the position or view of the imaging model by directly interacting with the model in 3D space	<Grabbing and rotating the model in space>	<Looking around the 3D space to find a button/menu>	This code is intending to capture interaction with the model, so looking around is not valid on its own to warrant this code
		Orienting		Orienting: Searching or asking for tools or functionality, or repositioning within the 3D environment with no interation with the 3D model(s)	<Looking around the 3D space to find a button/menu>	Verbally identifying anatomical landmarks, "Oh, there's the septum…"	If they identify an anatomical landmark, we'd mark that as the anatomy code, as that would take priority. Orienting is reserved for when users are gathering their bearings in the VR space, not navigating the model.
		Tool Usage		Tool Usage: Notable transitions where a new VR tool is selected: menus, slicing plane, pointers, etc…	<Opening a dropdown menu to adjust layer transparency>	<Using the controller to rotate the model in space>	Even though using the controllers and HMD could be considered tool usage, we intend tool usage to represent the use of specific software features of the VR application like menus, pointers, lights, etc..
		Excitement		Excitement: Positive verbalizations indicating pleasure, surprise.	"Wow, that's a great view!"	"I don't know about that!"	Using elevated voicing does not always connotate positive sentiment, and Excitement should capture generally positive sentiments.
		Team Dynamics		Team Dynamics: Specific mentions to interactions past, present, or future with other care team members	"We'll check with the sonographer to confirm"	"We were debating whether to band it or not"	We can't know whether that "we" really references a team behavior or if it's the royal we. There were enough occasions where users called out names or positions of other physicians/clinicians to warrant its own code.
		Confirmation		Confirmation: Indications of seeking information to build on, confirm, or deny previous information or suspicion	"I was pretty sure it was going to be right there,…"	"I want to see where I'm going to get at that defect"	In that example, Planning would supercede as the more important focus indicating intent to figure out future effort. Likewise, this code often supercedes mild Uncertainty (e.g. "pretty sure" vs "definitely sure")
		Limitation		Limitation: Acknowledgement of an unavailable capacity of some tool or system	"I can't change the color of the model?"	"Where was that menu bar again?"	Limitation is intended to capture inquiry or dissapointment with a function of the tool, not necessarily their general familiarity with the UI layout/function.
		Uncertainty		Uncertainty: Verbal indication of doubt	"Yeah, I'm not sure if I need to band it…"	"That's going to be difficult to get to"	Uncertainty should be more related to the user's interpretation of the case/session
		Path finding		Path finding: Verbalization of identifying or following a path; supercedes Anatomy and 3D Manipulation	"I'm going to walk back into the ventrical, then make my way up to the valves"	"We'll have to consider the access from the aorta"	General mention of approach or technique would be Planning, as a specific intention to explore or view a sequence of anatomical structures was not made explicit.
		Planning		Planning: Verbalizations of details regarding surgical approach or actions to be taken later	"I'll probably come in from the right, and try to clip it there"	"That PA is quite large, I don't know if I'm going to have to reposition"	In the negative example, they're not communicating their plan explicitly, but they are mentioning an Uncertainty about their interpretation of the anatomy.
		Frustration		Frustration: Indications of struggle to complete a subtask or general displeasure	"Oh crap, I messed that up"	"Yeah, this is going to be challenging"	In this case, the user is probably hinting that the case itself is going to be difficult to operate, so this would tip into the Uncertainty code.
		Feature		Feature: Mentions an aspect of the VR system not related to the anatomy or physiology of the case, can be remarking or inquiring	"They're different colors which makes this quite easy"	"Let me bring up that menu again…"	Looking for a menu or item would likely be Orienting or Tool Usage, as they're not commenting on the nature or functionality of any component of the VR directly.
		Mental model		Mental model: Specific mentions of the user attempting to visualize in their mind	"I think I'm starting to get a better sense of the anatomy and how I'm going to get this closed up"	"I'm going to place my shunt right there, and then I can check out the valve"	While there are many potential overlaps between Anatomy, Planning, Confirmation, and Uncertainty, the thing that separates the Mental Model code is usually subtle hints at reference to visualization and reliance on integration with past and present knowledge, like how in the positive example they hint that they may have had a less clear understanding before this point. The fact they remark on the…
		Reviewing		Reviewing: When viewing recordings or other content in VR but not interacting in other ways	<Watching a 2D echo clip play to see blood flow>	"Okay, let me check that airway one more time…"	This code strictly exists to mark times where users watch pre-recorded content like 2D video or 3D rehearsed video content in the VR environment.
		Confidence		Confidence: Mentions of certainty or positive affirmation of goal attainment	"I know exactly where it is"	"That will definitely cause more complications"	In this case, the more important thing being communicated is the consideration for Risk, so that code would supercede, even if they are portraying confidence in their asessment.
		Anatomy		Anatomy: Mentions of the characteristics of anatomy relevant to the exploration of the 3D model	"So there's the VSD"	"If I come in from the ventricle and walk up to the aorta…"	We considered defects to fall under the Anatomy code as well, but specific mentions of intent to Path Find or Plan surgical steps superceded the Anatomy tag. The Anatomy tag often precedes similar tags like Planning, Path Finding, Mental Model, and Risk.
		Risk		Risk: Mentions of patient safety or risks	"I'm worried it'll impinge on the valve"	"That approach may not be the best, we may have to go with a thoracotomy"	While risk is no doubt part of the calculus, the lack of mention of any specific risk would probably tip this into the Planning code, as a specific approach is mentioned (thoracotomy)
