# Supplementary material for: Assessing the impact of virtual reality on surgeons’ mental models of complex congenital heart cases
Source: Int J Comput Assist Radiol Surg. 2025 Nov 5;21(3):595–605. doi: 10.1007/s11548-025-03542-7 (PMC13035660; doi:10.1007/s11548-025-03542-7)
Supplement: Supplementary file 2 — Supplementary file2 (XLSX 14 KB) [file 11548_2025_3542_MOESM2_ESM.xlsx]

## Sheet: Sheet1
"Assessing the Impact of Virtual Reality on Surgeons Mental Models of Complex Congenital Heart Cases " International Journal of Computer Assisted Radiology and Surgery	Eliot Bethke, Matthew T Bramlet, Bradley P Sutton, James L Evans, Aisnley Hanner, Ashley Tran, Brendan O'Rourke, Nina Soofi, Jennifer R Amos
Correspondence: Eliot Bethke bethke2@illinois.edu (University of Illinois Urbana-Champaign)
TRANSITION	TOTAL COUNT (10 Sessions)				Notes:
3D Manipulation → Anatomy	199					A Transition counted as one code leading immediately to another code at least 5 seconds after the first
Tool Usage → 3D Manipulation	194					Codes which started at the same time were not considered transitions to each other, but each was counted as it transitioned to the next code in the file.
Orienting → Tool Usage	185					The total counts of transitions were recorded as the sum of the intersection of the sets of transitions between each unique pair of all 5coders, summed across all 10 sessions
Orienting → Anatomy	176
Anatomy → Anatomy	174					Example Calculation		Transition	Count	Transition	Count	Transition	Count	Transition	Count	…
Anatomy → Confirmation	154					Step 1: Get a unique pair of coder's transitions	Coder A:	3D Manipulation → Anatomy	7	3D Manipulation → Mental Model	2	Planning → Confirmation	1	3D Manipulation → Excitement	6	…
Orienting → 3D Manipulation	131						Coder B:	3D Manipulation → Anatomy	5	3D Manipulation → Mental Model	1	Planning → Confirmation	0	3D Manipulation → Excitement	3	…
3D Manipulation → Orienting	117
Anatomy → Planning	117					Step 2: Find intersection of transitions	Intersection:	3D Manipulation → Anatomy	5	3D Manipulation → Mental Model	1	Planning → Confirmation	0	3D Manipulation → Excitement	3	…
Tool Usage → Anatomy	115
Anatomy → Orienting	98					Step 3: add intersection to total	Total count += Intersection
Anatomy → 3D Manipulation	93
Planning → Anatomy	88					Step 4: Repeat 1-3 for all sessions, all pairs of coders.
Tool Usage → Orienting	86
Anatomy → Uncertainty	80
3D Manipulation → Tool Usage	75
Path Finding → Anatomy	75
Anatomy → Path Finding	70
3D Manipulation → 3D Manipulation	66
Mental Model → Anatomy	61
Anatomy → Excitement	56
Excitement → Anatomy	56
Frustration → Tool Usage	49
3D Manipulation → Mental Model	47
Confirmation → Anatomy	47
Anatomy → Mental Model	46
3D Manipulation → Path Finding	41
Anatomy → Tool Usage	41
Excitement → 3D Manipulation	37
Confirmation → Mental Model	36
3D Manipulation → Uncertainty	30
3D Manipulation → Excitement	30
Planning → Excitement	30
3D Manipulation → Frustration	29
Uncertainty → Orienting	28
Confirmation → Tool Usage	26
Planning → Confirmation	26
Uncertainty → Anatomy	26
Tool Usage → Tool Usage	26
Orienting → Frustration	26
Tool Usage → Confirmation	25
Uncertainty → Confirmation	25
3D Manipulation → Planning	25
Frustration → 3D Manipulation	22
Orienting → Orienting	22
Orienting → Confirmation	21
Confirmation → Planning	21
3D Manipulation → Confirmation	20
Mental Model → Orienting	20
Tool Usage → Frustration	20
Path Finding → Orienting	19
Excitement → Orienting	19
Path Finding → Confirmation	19
Confirmation → Uncertainty	18
Orienting → Path Finding	18
Orienting → Uncertainty	17
Mental Model → Confirmation	17
Uncertainty → Tool Usage	17
Confirmation → Path Finding	16
Mental Model → 3D Manipulation	16
Uncertainty → 3D Manipulation	16
Tool Usage → Excitement	15
Path Finding → Mental Model	14
Confirmation → Confirmation	13
Planning → Planning	13
Planning → Mental Model	13
Frustration → Orienting	13
Excitement → Confirmation	13
Excitement → Tool Usage	13
Confirmation → Orienting	12
Excitement → Excitement	12
Path Finding → Uncertainty	11
Uncertainty → Mental Model	11
Confirmation → Excitement	11
Confirmation → 3D Manipulation	10
Path Finding → Planning	10
3D Manipulation → Limitation	10
Mental Model → Path Finding	10
Feature → Tool Usage	10
Frustration → Anatomy	10
Mental Model → Excitement	10
Planning → Orienting	10
Risk → Anatomy	9
Path Finding → 3D Manipulation	9
Limitation → Tool Usage	9
Mental Model → Tool Usage	9
Feature → 3D Manipulation	9
Excitement → Planning	9
Mental Model → Planning	8
3D Manipulation → Feature	7
Tool Usage → Uncertainty	7
Tool Usage → Path Finding	7
Planning → Risk	6
Risk → Excitement	6
Confidence → Planning	6
Anatomy → Feature	6
Anatomy → Frustration	6
Risk → Planning	5
Uncertainty → Planning	5
Anatomy → Team Dynamics	4
Limitation → 3D Manipulation	4
Anatomy → Risk	4
Orienting → Mental Model	4
Orienting → Feature	4
Confirmation → Feature	4
Orienting → Excitement	4
Frustration → Frustration	4
Planning → Tool Usage	4
Tool Usage → Feature	4
Orienting → Reviewing	3
Confirmation → Risk	3
Path Finding → Excitement	3
Limitation → Anatomy	3
Feature → Excitement	3
Anatomy → Limitation	3
Planning → 3D Manipulation	3
Planning → Path Finding	3
Mental Model → Confidence	3
Path Finding → Tool Usage	3
Anatomy → Confidence	3
Orienting → Limitation	3
Confidence → Excitement	3
Excitement → Mental Model	3
Confirmation → Confidence	3
Excitement → Path Finding	3
Planning → Uncertainty	3
Reviewing → 3D Manipulation	2
Confirmation → Limitation	2
Mental Model → Uncertainty	2
Uncertainty → Limitation	2
Team Dynamics → 3D Manipulation	2
Uncertainty → Uncertainty	2
Confidence → 3D Manipulation	2
Tool Usage → Mental Model	2
Confirmation → Reviewing	1
Limitation → Uncertainty	1
Reviewing → Confirmation	1
Risk → 3D Manipulation	1
Tool Usage → Team Dynamics	1
Limitation → Planning	1
Team Dynamics → Confirmation	1
Team Dynamics → Mental Model	1
Reviewing → Anatomy	1
Risk → Mental Model	1
Risk → Path Finding	1
Reviewing → Path Finding	1
Mental Model → Risk	1
Frustration → Path Finding	1
Team Dynamics → Frustration	1
Risk → Confirmation	1
Confirmation → Frustration	1
Mental Model → Mental Model	1
Tool Usage → Planning	1
Orienting → Risk	1
Frustration → Mental Model	1
Team Dynamics → Uncertainty	1
Team Dynamics → Tool Usage	1
Uncertainty → Team Dynamics	1
Confidence → Uncertainty	1
Confidence → Confirmation	1
Limitation → Orienting	1
Feature → Orienting	1
Planning → Confidence	1
Frustration → Excitement	1
3D Manipulation → Confidence	1
Path Finding → Frustration	1
Excitement → Feature	1
Orienting → Planning	1
Planning → Frustration	1
Frustration → Confirmation	1
Confidence → Anatomy	1
